# Supplementary material for: Thermography and Infrared Spectroscopy in the Detection of Periodontal Inflammation In Vivo: A Systematic Review
Source: Diagnostics (Basel). 2026 Jan 10;16(2):222. doi: 10.3390/diagnostics16020222 (PMC12840014; doi:10.3390/diagnostics16020222)
Supplement: Supplementary file 1 [file diagnostics-16-00222-s001.zip]

Archive with 1 entries (1 files):
- diagnostics-4088746-supplementary.pdf
